# Supplementary material for: CLASP Mediates Microtubule Repair by Restricting Lattice Damage and Regulating Tubulin Incorporation
Source: Curr Biol. 2020 Jun 8;30(11):2175–2183.e6. doi: 10.1016/j.cub.2020.03.070 (PMC7280784; doi:10.1016/j.cub.2020.03.070)
Supplement: Table S1. Mass Spectrometry Analysis of StrepII-GFP-CLASP2α Purified from HEK293T Cells, Related to Figure 1 — The hits with more than 10 peptides are listed. [file mmc2.xlsx]

## Sheet: StrepII-GFP-CLASP2α
Table S1. Mass spectrometry analysis of CLASP purified from HEK293T cells
CLASP2α
Accession	Description	Score	Coverage	# Unique Peptides	# Peptides	Protein length	MW [kDa]
E7ERI8	CLIP-associating protein 2	49543.6	81.63	26	171	1513	165.525
O75122	CLIP-associating protein 2	47370	86.17	6	151	1294	141.046
Q8IWJ2	GRIP and coiled-coil domain-containing protein 2	8100.78	63.48	110	110	1684	195.789
A0A024RBR1	Restin (Reed-Steinberg cell-expressed intermediate filament-associated protein), isoform CRA_b	4055.37	57.81	88	88	1427	160.891
Q02224	Centromere-associated protein E	1989.47	32.54	76	76	2701	316.219
P0DMV8	Heat shock 70 kDa protein 1A	8659.34	63.03	8	51	641	70.009
P11021	78 kDa glucose-regulated protein	6921.58	57.65	42	44	654	72.2884
B4DI39	cDNA FLJ54328, highly similar to Heat shock 70 kDa protein 1	6446.41	60.84	1	44	618	67.4896
Q13085	Acetyl-CoA carboxylase 1	1486.91	22.42	41	41	2346	265.385
H6VRF8	Keratin 1	2819.68	56.68	35	41	644	66.013
P11142	Heat shock cognate 71 kDa protein	4843.48	50.46	30	37	646	70.8542
E9PC69	Serine/threonine-protein kinase MARK2	2273.11	49.87	2	36	778	86.6373
Q8WWM7	Ataxin-2-like protein	2190.96	32.19	35	35	1075	113.304
Q7KZI7	Serine/threonine-protein kinase MARK2	2186.55	49.24	1	35	788	87.8559
Q00610	Clathrin heavy chain 1	1402.87	23.64	33	33	1675	191.493
A8K8N3	cDNA FLJ78740, highly similar to Homo sapiens sperm associated antigen 5 (SPAG5), mRNA	1305.2	33.95	31	31	1193	134.312
A0A0A0MSZ1	MAP/microtubule affinity-regulating kinase 3	1771.8	43.62	20	29	752	83.9028
Q53SY7	Putative uncharacterized protein CAD (Fragment)	836.458	16.78	28	28	2151	235.029
P11182	Lipoamide acyltransferase component of branched-chain alpha-keto acid dehydrogenase complex, mitochondrial	1967.16	41.91	26	26	482	53.4529
P62258	14-3-3 protein epsilon	5071.81	73.73	23	25	255	29.1554
P35908	Keratin, type II cytoskeletal 2 epidermal	1118.18	44.29	18	25	639	65.3932
P05165	Propionyl-CoA carboxylase alpha chain, mitochondrial	947.253	37.64	24	24	728	80.0081
P13645	Keratin, type I cytoskeletal 10	1198.1	35.45	19	24	584	58.7917
P63104	14-3-3 protein zeta/delta	2579.61	73.47	18	24	245	27.7277
H7C5M8	CLIP-associating protein 2 (Fragment)	6525.77	77.27	1	24	220	24.8695
F8WA11	CLIP-associating protein 1	3165.72	11.16	3	23	1478	162.658
B7Z4V2	cDNA FLJ51907, highly similar to Stress-70 protein, mitochondrial	1997.06	41.2	22	22	665	72.3561
Q5JP53	Tubulin beta chain	2899.76	55.4	5	22	426	47.736
P68371	Tubulin beta-4B chain	2280.39	53.03	3	22	445	49.799
B4DF74	cDNA FLJ61103, highly similar to CLIP-associating protein 2	4594.33	82.38	1	22	210	23.2874
P35527	Keratin, type I cytoskeletal 9	1366.43	43.82	20	21	623	62.0268
P11498	Pyruvate carboxylase, mitochondrial	456.834	22.67	20	20	1178	129.551
P27348	14-3-3 protein theta	1447.47	62.04	15	20	245	27.7468
Q04917	14-3-3 protein eta	2119.11	63.41	14	20	246	28.201
A0A087X0X3	Heterogeneous nuclear ribonucleoprotein M	1136.1	31.78	19	19	730	77.5184
P31946	14-3-3 protein beta/alpha	2033.61	63.82	10	19	246	28.0648
B7Z2P0	cDNA FLJ55778, highly similar to CLIP-associating protein 1	2555.6	17.34	2	19	692	77.4969
P34931	Heat shock 70 kDa protein 1-like	3756.92	31.51	1	19	641	70.3313
A8K8P1	cDNA FLJ78752, highly similar to Homo sapiens centromere protein J (CENPJ), mRNA	645.306	16.22	18	18	1338	152.939
A0A087WTT1	Polyadenylate-binding protein	808.529	34.67	14	18	522	58.4988
P61981	14-3-3 protein gamma	1302.24	66.4	10	18	247	28.2849
B4DWU6	cDNA FLJ51361, highly similar to Keratin, type II cytoskeletal 6A	648.052	37.12	2	18	520	55.7652
B3KPS3	cDNA FLJ32131 fis, clone PEBLM2000267, highly similar to Tubulin alpha-ubiquitous chain	2140.44	47.84	17	17	416	46.2118
P06733	Alpha-enolase	926.479	44.7	17	17	434	47.1393
P07814	Bifunctional glutamate/proline--tRNA ligase	489.941	14.55	17	17	1512	170.483
B2R6L0	cDNA, FLJ93005, highly similar to Homo sapiens tubulin, beta polypeptide (TUBB), mRNA	1864.7	36.4	1	17	445	49.8649
P04259	Keratin, type II cytoskeletal 6B	623.999	32.62	1	17	564	60.0303
P23396	40S ribosomal protein S3	583.371	61.73	16	16	243	26.6714
P54136	Arginine--tRNA ligase, cytoplasmic	457.46	26.97	16	16	660	75.3309
Q14204	Cytoplasmic dynein 1 heavy chain 1	308.088	4.07	16	16	4646	532.072
B4DMA2	cDNA FLJ54023, highly similar to Heat shock protein HSP 90-beta	742.827	25.66	8	16	686	79.1451
P02533	Keratin, type I cytoskeletal 14	489.008	33.9	7	16	472	51.5294
P05166	Propionyl-CoA carboxylase beta chain, mitochondrial	723.723	40.63	15	15	539	58.1788
P10809	60 kDa heat shock protein, mitochondrial	574.26	30.89	15	15	573	61.0164
B3KM80	Nucleolin, isoform CRA_c	668.21	29.1	15	15	536	58.5193
P08779	Keratin, type I cytoskeletal 16	534.223	34.46	6	15	473	51.2362
E9PDE8	Heat shock 70 kDa protein 4L	438.203	23.74	13	14	813	91.8954
P07900	Heat shock protein HSP 90-alpha	581.077	21.72	8	14	732	84.6067
Q96IR1	RPS4X protein (Fragment)	287.661	49.79	13	13	243	27.2427
D3DP78	Aspartyl-tRNA synthetase, isoform CRA_b	423.655	34.4	13	13	468	53.4303
Q9BV28	TUBB3 protein (Fragment)	1369.09	30.54	1	13	406	45.593
C9J9K3	40S ribosomal protein SA (Fragment)	716.257	51.33	12	12	263	29.386
Q7Z759	CCT8 protein	496.785	26.76	12	12	497	54.0717
P13639	Elongation factor 2	184.91	15.5	12	12	858	95.277
B1ANR0	Polyadenylate-binding protein	410.293	23.25	8	12	615	67.9279
P14618	Pyruvate kinase PKM	445.7	31.64	11	11	531	57.9
P08670	Vimentin	442.898	27.47	11	11	466	53.6191
P68104	Elongation factor 1-alpha 1	675.699	26.41	11	11	462	50.1091
P49327	Fatty acid synthase	235.27	6.13	11	11	2511	273.254
Q59GF8	Heat shock 70kDa protein 4 isoform a variant (Fragment)	450.443	16.75	10	11	782	87.9492
Q8WVW5	Putative uncharacterized protein (Fragment)	717.051	41.6	4	11	363	40.4772
B4E1T1	cDNA FLJ54081, highly similar to Keratin, type II cytoskeletal 5	368.39	16.94	2	11	555	58.8143
P18124	60S ribosomal protein L7	197.279	42.34	10	10	248	29.2072
B3KS36	cDNA FLJ35376 fis, clone SKMUS2004044, highly similar to Homo sapiens ribosomal protein L3 (RPL3), transcript variant 2, mRNA	243.068	32.49	10	10	354	40.1197
Q59ET3	Chaperonin containing TCP1, subunit 6A isoform a variant (Fragment)	306.197	23.06	10	10	529	57.7255
Q9HCC0	Methylcrotonoyl-CoA carboxylase beta chain, mitochondrial	471.151	21.49	10	10	563	61.2944
B4DUR8	T-complex protein 1 subunit gamma	351.579	21.4	10	10	500	55.6387
Q7Z417	Nuclear fragile X mental retardation-interacting protein 2	404.908	19.57	10	10	695	76.0747
